# Supplementary material for: Investigation of Anticancer Peptides Derived from Arca Species Using In Silico Analysis
Source: Molecules. 2025 Apr 7;30(7):1640. doi: 10.3390/molecules30071640 (PMC11990805; doi:10.3390/molecules30071640)
Supplement: Supplementary file 1 [file molecules-30-01640-s001.zip]

Archive with 1 entries (1 files):
- molecules-3530167-supplementary.pdf
